# Supplementary material for: Development of a semi-conductor sequencing-based panel for genotyping of colon and lung cancer by the Onconetwork consortium
Source: BMC Cancer. 2015 Jan 31;15:26. doi: 10.1186/s12885-015-1015-5 (PMC4318366; doi:10.1186/s12885-015-1015-5)
Supplement: Additional file 5: Table S4. — All variants identified in the 90 samples that were analyzed during phase 3 of the panel validation. Indicated are the identified variants and the allele frequency. [file 12885_2015_1015_MOESM5_ESM.xlsx]

## Sheet: Supplementary Table 4
Supplementary Table 4. All variants identified in the 90 samples that were analyzed during phase 3 of the panel validation. Indicated are the identified variants and the allele frequency.
Tissue	colon	colon	colon	colon	colon	colon	colon	colon	colon	colon	colon	colon	colon	colon	colon	colon	colon	colon	colon	colon	colon	colon	colon	colon	colon	colon	colon	colon	colon	lung	lung	lung	lung	lung	lung	lung	lung	lung	lung	lung	lung	lung	lung	lung	lung	lung	lung	lung	lung
Sample	1	2	3	4	5	6	7	8	9	10	11	12	13	14	15	16	17	18	19	20	21	22	23	24	25	26	x, no in depth analysis	27	28	29	30	31	32	33	34	35	36	37	38	39	40	41	42	43	44	45	46	47	48
% neoplastic cells	40	40	40	50	Indetermined	55	10	50	60	30	75	30	55	55	Indetermined	80	Indetermined	Indetermined	50	80	Indetermined	Indetermined	60	50	20	30	40	Indetermined	Indetermined	50	70	30	Indetermined	70	90	Indetermined	45	70	Indetermined	Indetermined	30	50	30	30	10	90	50	90	40
KRAS NM_033360.2	c.173C>T (p.Thr58Ile, 46%)	c.34G>T (p.Gly12Cys, 34%)	c.35G>A (p.Gly12Asp, 2%)	c.35G>A (p.Gly12Asp, 31%)	c.35G>A (p.Gly12Asp, 35%)	c.35G>A (p.Gly12Asp, 44%)	c.35G>A (p.Gly12Asp, 9%)	c.35G>C (p.Gly12Ala, 64%)	c.35G>T (p.Gly13Asp, 45%)	c.38C>T (p.Gly13Asp, 21%)	c.38G>A ( p.Gly13Asp, 15%)	c.38G>A (p.Gly13Asp, 22%)	c.38G>A (p.Gly13Asp, 26%)	c.38G>A (p.Gly13Asp, 34%)	c.38G>A (p.Gly13Asp, 4%)	c.38G>A (p.Gly13Asp, 67%)	c.38G>A (p.Gly13Asp, 8%)													c.34G>A (p.Gly12Ser, 23%)	c.34G>C (p.Gly12Arg, 32%)	c.34G>T (p.Gly12Cys, 19%)	c.34G>T (p.Gly12Cys, 38%)	c.34G>T (p.Gly12Cys, 43%)	c.34G>T (p.Gly12Cys, 43%)	c.35G>A (p.Gly12Asp, 10%)	c.35G>A (p.Gly12Asp, 16%)	c.35G>A (p.Gly12Asp, 31%)	c.35G>C (p.Gly12Ala, 38%)	c.35G>T (p.Gly12Val, 38%)	c.37G>T (p.Gly13Cys, 19%)	c.37G>T (p.Gly13Cys, 5%)	c.38G>A (p.Gly13Asp, 17%)	c.38G>A (p.Gly13Asp, 9%)	c.436G>A (p.Ala146Thr, 7%)
EGFR NM_005228.3										c.2573T>G (p.Leu858Arg, 5%), c.2369C>T (p.Thr790Met, 63%)										c.2309A>G (p.Asp770Gly, 11%)	c.2524A>C (p.Asn842His, 14%)							c.2591C>T (p.Ala864Val) (5%)														c.2237_2255delinsT (E746_S752delinsVal, 27%)
BRAF NM_004333.4	c.1397G>C (p.Gly466Ala, 5%)														c.1796C>T (p.Thr599Ile, 4%)					c.1799T>A (p.Val600Glu, 24%)	c.1799A>T (p.Val600Glu, 12%)		c.1799T>A (p.Val600Glu,43%)	c.1799T>A (p.Val600Glu, 46%)				c.1799T>A (p.Val600Glu, 34%)	c.1799T>A (p.Val600Glu, 40%)
PIK3CA NM_006218.2					c.1633G>A (p.Glu545Lys, 21%)	c.1633G>A (p.Glu545Lys, 28%), c.2112G>T( p.Arg704Ser, 11%)			c.3140A>G (p.His1047Arg, 28%)				c.3140A>G (p.His1047Arg, 8%)		c.3145G>A (p.Gly1049Ser, 4%)		c.3140A>G (p.His1047Arg, 9%)	c.1624G>A (p.Glu542Lys, 3%)																								c.3140A>G(p.His1047Arg, 11%)				c.1624G>A (p.Glu542Lys, 62%)	c.1633G>A (p.Glu545Lys,13%)	c.1637A>G( p.Gln546Arg, 20%)	c.2112G>T (p.Arg704Ser, 8%)
ERBB2 NM_004448.2																														c.2372C>T(p.Thr791Ile, 12%)
MET NM_001127500.1				c.504G>T (p.Glu168Asp, 49%)									c.1124A>G (p.Asn375Ser, 53%)		c.3803T>C (p.Met1268Thr, 2%)		c.3029C>T (p.Thr1010Ile, 41%)																																c.3743A>C (p.Tyr1248Ser, 5%)
AKT NM_005163,2
FBXW7 NM_0033632.2																	c.1393C>T (p.Arg465Cys, 2%)												c.1513C>T (p.Arg505Cys, 39%)														c.1394G>A(p.Arg465His, 22%)
NOTCH1 NM_017617.3																		c.4756C>A(p.Arg1586Ser, 5%), c.4726G>A (p.Val1576Met, 12%)
ERBB4 NM_005235.2						c.824T>G (p.Leu275Arg, 8%)									c.916C>T (p.Arg306Cys, 2%), c.397G>A ( p.Glu133Lys,5% )
FGFR1 NM_023110.2						c.851A>G (p.Gln284Argp, 4%), c.832A>T (p.Lys278*, 9%), c.748C>T (p.Arg250Trp, 4%)
FGFR2 NM_000141.4
TP53 NM_000546.5	c.844C>T (p.Arg282Tr, 38%)			c.637C>T(p.Arg213*, 43%)		c.844C>T (p.Arg282Trp, 74%)	c.821T>C (p.Val274Ala, 9%)							c.742C>T (p.Arg248Trp, 52%)	c.284C>T(p.Ser95Phe, 2%)			c.1025G>A(p.Arg342Gln, 12%), c.1006G>T(p.Glu336*, 14%), c.919G>A(p.Ala307Thr, 13%)												c.814G>A(p.Val272Met, 14%)									c.853G>A (p.Glu285Lys, 17%)		c.672G>T (p.Glu224Asp, 19%)							c.853G>A(p.Glu285Lys, 2%)
NRAS NM_002524.3
FGFR3 NM_000142.4											c.1150T>C(p.Phe384Leu, 53%)
STK11 NM_000455.4						c.194A>C ( p.Glu65Ala, 6%)																												c.527A>T (p.Asp176Val, 55%)
MAP2K1 NM_002755.3															c.601C>T (p.Arg201Cys, 5%)			c.367T>G(p.Ser123Ala, 7%)
ALK NM_004304.3
CTNNB1 NM_001904.3																																										c.94G>T (p.Asp32Tyr, 3%)
DDR2 NM_006182.2																				c.727A>C (p.Thr243Pro, 19%)
SMAD4 NM_005359.5	c.1546C>T (p.Gln516*, 2%)					c.1193G>A (p.Trp398*, 4%)								c.1478A>G (p.Asp493Gly, 34%)				c.1096C>T (p.Gln366*, 72%), c.1345C>T(p.Gln449*, 33%)
PTEN NM_000314.4																				c.517C>T (p.Arg173Cys, 3%)
[truncated: 41 more columns]
